# Supplementary material for: The Design, Synthesis, and Biological Activities of Pyrrole-Based Carboxamides: The Novel Tubulin Inhibitors Targeting the Colchicine-Binding Site
Source: Molecules. 2021 Sep 24;26(19):5780. doi: 10.3390/molecules26195780 (PMC8510300; doi:10.3390/molecules26195780)
Supplement: Supplementary file 1 [file molecules-26-05780-s001.zip]

Archive with 1 entries (1 files):
- molecules-1347536-SM updated.pdf
